# Supplementary material for: Foundational and Clinical Science Integration in a Team-Based Learning Module Modeling Care of a Patient With Dyslipidemia
Source: MedEdPORTAL. 2024 Apr 9;20:11397. doi: 10.15766/mep_2374-8265.11397 (PMC11001791; doi:10.15766/mep_2374-8265.11397)
Supplement: Supplementary file 1 — Preparation Resources.pptxReadiness Assurance Test.docxRAT Question Appeal Form.docxApplication Exercises.docxFacilitator Guide.docx [file mep_2374-8265.11397-s001.zip]

Archive with 6 entries (6 files):
- _Educational Summary Report_11397.pdf
- A. Advance Preparation Resources.pptx
- B. Readiness Assurance Test.docx
- C. RAT Question Appeal Form.docx
- D. Application Exercises.docx
- E. Facilitator Guide.docx
